# Supplementary material for: circRNA-002178 act as a ceRNA to promote PDL1/PD1 expression in lung adenocarcinoma
Source: Cell Death Dis. 2020 Jan 16;11(1):32. doi: 10.1038/s41419-020-2230-9 (PMC6965119; doi:10.1038/s41419-020-2230-9)
Supplement: Supplementary file 6 — table s1 [file 41419_2020_2230_MOESM6_ESM.xlsx]

## Sheet: Sheet1
Down-regulated miRNA
hsa-miR-378c
hsa-miR-190a-5p
hsa-miR-125b-2-3p
hsa-miR-145-3p
hsa-miR-218-1-3p
hsa-miR-221-5p
hsa-let-7f-5p
hsa-miR-195-5p
hsa-miR-7704
hsa-miR-6892-5p
hsa-miR-584-5p
hsa-miR-139-5p
hsa-let-7a-5p
hsa-miR-30a-5p
hsa-miR-338-5p
hsa-miR-378a-3p
hsa-let-7c-5p
hsa-miR-133a-3p
hsa-miR-1-3p
hsa-miR-143-3p
hsa-miR-144-3p
hsa-miR-1247-3p
hsa-miR-451a
hsa-miR-30a-3p
hsa-miR-139-3p
hsa-miR-144-5p
hsa-miR-30c-2-3p
hsa-miR-184
hsa-miR-486-5p
hsa-miR-34a-5p
