# Supplementary material for: circRNA-002178 act as a ceRNA to promote PDL1/PD1 expression in lung adenocarcinoma
Source: Cell Death Dis. 2020 Jan 16;11(1):32. doi: 10.1038/s41419-020-2230-9 (PMC6965119; doi:10.1038/s41419-020-2230-9)
Supplement: Supplementary file 7 — table s2 [file 41419_2020_2230_MOESM7_ESM.xlsx]

## Sheet: figure 1d
	GAPDH	circRNA-002178	circRNA-104939	circRNA-104499
N#9	27.167	29.755	36.198	35.283
N#8	23.762	26.352	32.4	31.627
N#7	25.719	29.843	33.026	34.755
N#6	27.937	32.045	35.966	36.919
N#5	25.772	27.732	29.61	33.342
N#4	26.15	28.859	31.941	37.08
N#3	20.201	22.242	26.056	31.172
N#20	25.156	26.871	30.031	32.908
N#2	24.86	26.567	30.207	35.253
N#19	22.143	24.413	30.87	30.908
N#18	24.84	26.911	30.18	35.166
N#17	25.593	27.986	32.198	34.455
N#16	25.879	29.922	32.603	34.641
N#15	26.849	29.147	35.287	34.043
N#14	26.081	28.945	30.638	36.656
N#13	25.269	28.055	31.693	33.116
N#12	25.349	28.141	30.224	35.549
N#11	25.638	28.926	30.29	33.596
N#10	27.536	29.9	32.415	37.973
N#1	27.996	30.379	34.668	38.998
C#9	25.4	26.375	31.957	32.836
C#8	27.91	28.738	34.943	33.242
C#7	27.069	28.355	32.438	33.447
C#6	27.737	29.021	32.493	33.452
C#5	27.658	28.163	28.052	30.823
C#4	25.668	26.131	30.393	33.511
C#3	26.128	27.117	29.141	34.954
C#20	23.819	24.631	24.52	29.987
C#2	26.24	26.985	29.577	37.052
C#19	25.08	26.676	26.913	33.017
C#18	22.573	24.293	25.125	30.028
C#17	24.967	25.628	26.788	31.124
C#16	27.62	28.351	32.748	37.42
C#15	25.261	25.878	31.596	33.908
C#14	25.152	25.778	31.646	33.935
C#13	25.625	26.458	29.813	35.501
C#12	26.168	27.075	26.644	32.878
C#11	25.186	26.851	28.058	31.038
C#10	24.97	25.919	30.228	31.295
C#1	27.682	28.635	32.16	36.166

## Sheet: figure 2b
	GAPDH	circRNA-002178
N#1	26.119	27.968
N#2	26.663	28.53
N#3	26.79	28.659
N#4	27.068	28.954
N#5	27.502	29.4
N#6	27.665	29.565
N#7	27.747	29.648
N#8	24.376	26.285
N#9	24.627	26.546
N#10	24.989	26.918
N#11	25.048	26.98
N#12	25.179	27.114
N#13	25.373	27.311
N#14	25.628	27.568
N#15	26.321	28.263
N#16	26.467	28.413
N#17	26.632	28.583
N#18	26.744	28.697
N#19	21.049	23.004
N#20	21.106	23.068
N#21	21.142	23.108
N#22	21.187	23.156
N#23	21.43	23.4
N#24	21.447	23.419
N#25	21.483	23.46
N#26	21.529	23.512
N#27	21.71	23.698
N#28	21.955	23.953
N#29	22.154	24.153
N#30	22.202	24.204
N#31	22.476	24.482
N#32	22.798	24.806
N#33	22.982	24.994
N#34	23.08	25.094
N#35	23.135	25.166
N#36	23.152	25.187
N#37	23.205	25.241
N#38	23.211	25.253
N#39	23.24	25.288
N#40	23.266	25.322
N#41	23.43	25.494
N#42	23.532	25.598
N#43	23.791	25.887
N#44	23.879	26.037
N#45	23.883	26.159
N#46	23.897	26.118
N#47	23.92	26.254
N#48	23.99	26.39
N#49	24.135	26.601
N#50	24.154	26.58
N#51	24.451	26.987
N#52	24.628	27.167
N#53	24.849	27.402
N#54	25.282	27.84
N#55	25.47	28.054
N#56	25.472	28.056
N#57	25.475	28.064
N#58	25.486	28.075
N#59	25.587	28.176
N#60	25.643	28.238
N#61	25.825	28.433
N#62	25.885	28.511
N#63	26.028	28.675
N#64	26.097	28.746
N#65	26.235	28.887
N#66	26.292	28.946
N#67	26.406	29.09
N#68	26.487	29.174
N#69	26.5	29.198
N#70	26.511	29.211
N#71	26.603	29.303
N#72	26.7	29.412
N#73	26.733	29.448
N#74	26.756	29.479
N#75	26.786	29.544
N#76	26.882	29.659
N#77	27.094	29.886
N#78	27.144	29.962
N#79	27.199	30.037
N#80	27.211	30.085
N#81	27.34	30.228
N#82	27.397	30.331
N#83	27.574	30.513
N#84	27.605	30.58
N#85	27.971	30.949
C#1	24.579	25.265
C#2	27.923	28.724
C#3	26.981	28.127
C#4	26.762	27.564
C#5	25.154	25.875
C#6	27.255	27.71
C#7	24.22	25.069
C#8	21.707	22.798
C#9	27.488	28.77
C#10	26.756	27.969
C#11	26.294	27.76
C#12	25.893	26.69
C#13	26.359	27.174
C#14	24.092	24.956
C#15	26.348	27.579
C#16	25.993	26.754
C#17	25.691	26.503
C#18	26.789	27.898
C#19	27.502	28.316
C#20	25.81	26.624
C#21	25.99	26.89
C#22	23.014	24.331
C#23	27.027	27.869
C#24	27.482	28.306
C#25	25.819	26.957
C#26	25.053	26.366
C#27	26.669	27.531
C#28	27.769	28.591
C#29	25.963	26.913
C#30	24.123	25.276
C#31	26.598	27.438
C#32	25.017	26.231
C#33	24.107	25.025
C#34	19.48	20.821
C#35	27.255	28.134
C#36	24.374	25.576
C#37	21.487	22.414
C#38	26.938	27.824
C#39	25.703	26.55
C#40	24.692	25.622
C#41	24.354	25.289
C#42	20.049	20.992
C#43	26.882	28.504
C#44	24.132	25.152
C#45	26.87	27.742
C#46	26.694	27.807
C#47	26.702	28.203
C#48	24.215	25.455
C#49	27.558	28.968
C#50	27.802	28.715
C#51	27.326	28.322
C#52	27.066	27.944
C#53	24.615	25.531
C#54	24.942	25.784
C#55	25.14	26.002
C#56	27.916	28.806
C#57	27.434	28.32
C#58	27.178	28.188
C#59	26.498	27.413
C#60	26.655	27.578
C#61	27.841	28.792
C#62	27.012	28
C#63	26.556	27.651
C#64	24.859	25.89
C#65	25.712	26.745
C#66	24.93	25.944
C#67	24.437	25.369
C#68	26.168	27.244
C#69	26.523	27.559
C#70	25.595	26.562
C#71	24.839	25.965
C#72	27.499	28.584
C#73	25.493	26.432
C#74	25.373	26.467
C#75	25.334	26.313
C#76	26.67	27.829
C#77	26.609	27.655
C#78	26.267	27.286
C#79	26.369	27.546
C#80	25.042	25.499
C#81	26.926	27.566
C#82	27.546	28.65
C#83	23.426	23.857
C#84	24.422	25.189
C#85	23.767	24.402

## Sheet: figure 2c
	GAPDH	circRNA-002178
BEAS-2B#1	22.535	27.586
BEAS-2B#2	22.988	28.148
BEAS-2B#3	22.774	27.723
A549#1	23.661	26.598
A549#2	23.381	26.551
A549#3	23.5	26.238
PC9#1	23.219	26.144
PC9#2	23.305	25.885
PC9#3	23.178	26.559
95D#1	24.331	26.15
95D#2	24.895	26.786
95D#3	24.501	26.251

## Sheet: figure 2e
Time(h)	GAPDH			RPPH1			circRNA-002178
0	23.401	23.411	23.571	26.777	26.776	27.021	26.338	26.621	26.61
6	23.047	23.893	23.113	27.105	27.94	27.244	26.006	26.277	26.15
12	23.466	23.967	22.261	28.331	28.82	27.199	26.454	26.576	24.899
18	23.574	23.686	23.004	29.164	29.265	28.667	26.672	26.333	25.566
24	23.21	24.082	23.39	29.263	30.124	29.517	26.4	26.624	25.933

## Sheet: figure 2f
	cytoplasmic fraction			nuclear fraction
GAPDH	25.796	25.777	25.871	28.603	28.574	28.658
circRNA-002178	28.739	28.72	28.814	31.089	31.063	31.149
U1	28.377	28.134	27.295	26.534	26.29	25.451

## Sheet: figure 3b
	scrRNA		miR-28-5p
(RLU)	Gaussia luciferase	red firefly	Gaussia luciferase	red firefly
wt#1	9.378	1.574	2.053	1.605
wt#2	9.599	1.898	1.368	1.167
wt#3	9.597	1.617	1.712	1.045
mut#1	9.15	1.819	8.155	1.639
mut#2	9.801	1.976	6.614	1.454
mut#3	9.113	1.59	7.428	1.41

## Sheet: figure 3c
		scrRNA			miR-34a
Input		26.657	26.533	27.043	27.473	27.77	27.18
IP	IgG	29.993	29.857	30.382	30.964	31.246	30.52
	AGO2	29.569	29.35	30.338	27.859	27.964	27.812

## Sheet: figure 3d
	U6			miR-34a
control siRNA	20.5	20.314	20.483	27.597	27.184	27.172
circRNA-002178 siRNA	20.882	20.116	20.963	23.669	23.172	23.081
miR-34a inhibitor+circRNA-002178 siRNA	20.549	20.132	20.038	26.919	26.3	26.108

## Sheet: figure 3e
		Bio-scrRNA			Bio-miR-34a
Input	circRNA-002178	26.932	26.04	26.879	26.369	26.649	27.839
	PDL1	25.094	24.229	24.225	25.398	25.317	25.551
IP	circRNA-002178	32.466	31.573	32.44	29.063	29.339	30.638
	PDL1	30.564	29.709	29.706	27.221	27.118	27.162

## Sheet: figure 3f
(RLU)	Gaussia luciferase			red firefly
pGL3-PDL1	8.95	8.489	8.598	1.195	1.122	1.229
pGL3-PDL1+miR-34a inhibitor	17.127	22.633	17.633	1.19	1.122	1.414
pGL3-PDL1+control siRNA	7.67	11.682	6.624	1.164	1.117	1.401
pGL3-PDL1+circRNA-002178 siRNA	1.067	3.905	1.639	1.149	1.112	1.389
pGL3-PDL1+circRNA-002178 siRNA+miR-34a inhibitor	7.66	9.365	7.452	1.139	1.104	1.389

[truncated: 12 more sheets: figure 3h, figure 4a, figure 4c, figure 5a, figure 5b, figure 5c, figure 6b, figure 6c, figure 6d, figure 6e, figure 6f, figure 6h]
